# Supplementary material for: Short- and Long-Term Regulation of HuD: A Molecular Switch Mediated by Folic Acid?
Source: Int J Mol Sci. 2023 Jul 30;24(15):12201. doi: 10.3390/ijms241512201 (PMC10418318; doi:10.3390/ijms241512201)
Supplement: Supplementary file 1 [file ijms-24-12201-s001.zip]

Archive with 1 entries (1 files):
- ijms-2502930-supplementary.pdf
